# Supplementary material for: PKMζ-PKCι/λ double-knockout demonstrates atypical PKC is crucial for the persistence of hippocampal LTP and spatial memory
Source: eLife. 2026 Jul 22;15:RP110499. doi: 10.7554/eLife.110499 (PMC13391083; doi:10.7554/eLife.110499)
Supplement: Figure 1—source data 2. [file elife-110499-fig1-data2.zip]

Archive with 22 entries (10 files):
- Figure 1B-Labeled/
- Figure 1B-Labeled/alpha/
- Figure 1B-Labeled/alpha/Composite PKCalpha Actin-Labeled.tif
- Figure 1B-Labeled/beta I/
- Figure 1B-Labeled/beta I/Composite PKCbetaI Actin-Labeled.tif
- Figure 1B-Labeled/beta II/
- Figure 1B-Labeled/beta II/Composite PKCbetaII Actin-Labeled.tif
- Figure 1B-Labeled/delta/
- Figure 1B-Labeled/delta/Composite PKCdelta Actin-Labeled.tif
- Figure 1B-Labeled/epsilon/
- Figure 1B-Labeled/epsilon/Composite PKCepsilon Actin-Labeled.tif
- Figure 1B-Labeled/eta/
- Figure 1B-Labeled/eta/Composite PKCeta Actin-Labeled.tif
- Figure 1B-Labeled/gamma/
- Figure 1B-Labeled/gamma/Composite PKCgamma Actin-Labeled.tif
- Figure 1B-Labeled/theta/
- Figure 1B-Labeled/theta/Composite PKCtheta Actin-Labeled.tif
- Figure 1A-Labeled/
- Figure 1A-Labeled/iota-lambda/
- Figure 1A-Labeled/iota-lambda/Composite PKCiota Actin-Labeled.tif
- Figure 1A-Labeled/zeta/
- Figure 1A-Labeled/zeta/Composite PKMzeta Actin-Labeled.tif
