# Supplementary material for: PKMζ-PKCι/λ double-knockout demonstrates atypical PKC is crucial for the persistence of hippocampal LTP and spatial memory
Source: eLife. 2026 Jul 22;15:RP110499. doi: 10.7554/eLife.110499 (PMC13391083; doi:10.7554/eLife.110499)
Supplement: Figure 1—source data 3. [file elife-110499-fig1-data3.zip]

Archive with 22 entries (10 files):
- Figure 1B-Raw/
- Figure 1B-Raw/alpha/
- Figure 1B-Raw/alpha/Raw Data PKCalpha Actin.tif
- Figure 1B-Raw/beta I/
- Figure 1B-Raw/beta I/Raw Data PKCbetaI.tif
- Figure 1B-Raw/beta II/
- Figure 1B-Raw/beta II/Raw Data PKCbetaII.tif
- Figure 1B-Raw/delta/
- Figure 1B-Raw/delta/Raw Data PKCdelta.tif
- Figure 1B-Raw/epsilon/
- Figure 1B-Raw/epsilon/Raw Data PKCepsilon.tif
- Figure 1B-Raw/eta/
- Figure 1B-Raw/eta/Raw Data PKCeta.tif
- Figure 1B-Raw/gamma/
- Figure 1B-Raw/gamma/Raw Data PKCgamma.tif
- Figure 1B-Raw/theta/
- Figure 1B-Raw/theta/Raw Data PKCtheta.tif
- Figure 1A-Raw/
- Figure 1A-Raw/iota-lambda/
- Figure 1A-Raw/iota-lambda/Raw Data PKCiota.tif
- Figure 1A-Raw/zeta/
- Figure 1A-Raw/zeta/Raw Data PKMzeta.tif
