# Supplementary material for: PKMζ-PKCι/λ double-knockout demonstrates atypical PKC is crucial for the persistence of hippocampal LTP and spatial memory
Source: eLife. 2026 Jul 22;15:RP110499. doi: 10.7554/eLife.110499 (PMC13391083; doi:10.7554/eLife.110499)
Supplement: Figure 1—figure supplement 1—source data 2. [file elife-110499-fig1-figsupp1-data2.zip]

Archive with 10 entries (4 files):
- Figure 1-figure supplement 1B-Labeled/
- Figure 1-figure supplement 1B-Labeled/pCaMKII CaMKII/
- Figure 1-figure supplement 1B-Labeled/pCaMKII CaMKII/Composite pCaMKII_CaMKII_Actin-Labeled.tif
- Figure 1-figure supplement 1A-Labeled/
- Figure 1-figure supplement 1A-Labeled/pT410 conventional PKC/
- Figure 1-figure supplement 1A-Labeled/pT410 conventional PKC/Composite pT410conventionalPKC Actin-Labeled.tif
- Figure 1-figure supplement 1A-Labeled/pT410 PKCepsilon/
- Figure 1-figure supplement 1A-Labeled/pT410 PKCepsilon/Composite pT410PKCepsilon Actin-Labeled.tif
- Figure 1-figure supplement 1A-Labeled/pT410 PKCiota-lambda/
- Figure 1-figure supplement 1A-Labeled/pT410 PKCiota-lambda/Composite pT410-PKCiota-lambda Actin-Labeled.tif
