# Supplementary material for: PKMζ-PKCι/λ double-knockout demonstrates atypical PKC is crucial for the persistence of hippocampal LTP and spatial memory
Source: eLife. 2026 Jul 22;15:RP110499. doi: 10.7554/eLife.110499 (PMC13391083; doi:10.7554/eLife.110499)
Supplement: Figure 1—figure supplement 1—source data 3. [file elife-110499-fig1-figsupp1-data3.zip]

Archive with 10 entries (4 files):
- Figure 1-figure supplement 1A-Raw/
- Figure 1-figure supplement 1A-Raw/pT410 conventional PKC/
- Figure 1-figure supplement 1A-Raw/pT410 conventional PKC/Raw Data pT410conventionalPKC.tif
- Figure 1-figure supplement 1A-Raw/pT410 PKCepsilon/
- Figure 1-figure supplement 1A-Raw/pT410 PKCepsilon/Raw Data pT410PKCepsilon.tif
- Figure 1-figure supplement 1A-Raw/pT410 PKCiota-lambda/
- Figure 1-figure supplement 1A-Raw/pT410 PKCiota-lambda/Raw Data pT410-PKCiota-lambda.tif
- Figure 1-figure supplement 1B-Raw/
- Figure 1-figure supplement 1B-Raw/pCaMKII CaMKII/
- Figure 1-figure supplement 1B-Raw/pCaMKII CaMKII/Raw Data pCaMKII_CaMKII.tif
